# Supplementary material for: Composition of the Vaginal Microbiota in Women of Reproductive Age – Sensitive and Specific Molecular Diagnosis of Bacterial Vaginosis Is Possible?
Source: PLoS One. 2013 Apr 9;8(4):e60670. doi: 10.1371/journal.pone.0060670 (PMC3621988; doi:10.1371/journal.pone.0060670)
Supplement: Table S1 — Primers and probes used in quantitative bacterial species/genus-specific real-time PCR assays. (XLS) [file pone.0060670.s001.xls]

## Sheet: Table S1
Table S1. Primers and probes used in quantitative bacterial species/genus-specific real-time PCR assays
Microorganism (Genbank no.)	Forward primer (5’-3’) (reference)	Reverse primer (5’-3’) (reference)	TaqMan probe (5’-3’) (reference)	Product size (bp)	MgCl2 final concentration (mM)
Gardnerella vaginalis (AY738668)	ACCTGGGCTTGACATGTGCCT [42]	CATGCACCACCTGTGAACCTG [42]	FAM-CTGCAGAGATGTGGTTTCCYTTCG-TAMRA-BHQ (Modified from [42])	74	5
Atopobium vaginae (NR029349)	CGGTCTGTTAGGTCAGGAGTTAAATC (this study)	CCATCTTCCCCTACCAGACTCA (this study)	FAM-CTCAACCCCTATCCGCTCCTGATACCG-BHQ (this study)	88	5
Sneathia sanguinegenes (NR02548)	GACTGGGATAACAGRGGGAAACTTC (this study)	TCATATAGCGTATTGCTACCTTTCATTAC (this study)	VIC-CTGGATAAGTTAGTAGTAGCATTA-MGB (this study)	90	5
Leptotrichia amnionii (EF120364)	GACTGGGATAACAGRGGGAAACTTC (this study)	GGACGCAAAGCTCTCCTTTAGTG (this study)	FAM-ATAAGTTAGTATATCGCATGATAT-MGB (this study)	101	5
Lactobacillus iners (Y16329)	CGAGTCTGCCTTGAAGATCGG (Modified from [43])	GTTATCCCGATCTCTTGGGCA (Modified from [44])	FAM- CTTGCACTCTGTGAAACAAGATACAGGCTAGC-BHQ (this study)	108	5
Eggerthella (AY738656)	AACCTCGAGCCGGGTTCC [19]	TCGGCACGGAAGATGTAATCT [19]		236	2.5
Prevotella (AB547674, AB547670, AM422125)	AGCTCGAAGGTGCGGGTATC (this study)	CTTAGCCGCTAACACTAGGTGCTA (Modified from [19])		98	1.5
BVAB1 (AY724739)	GTATATTTTCTACGGAACACAGG [19]	TTTGCTCCGGATCGCTCCTT (Modified from [19])		260	2.5
BVAB2 (AY724740)	GCTTAACCTTGGGGTTCATTACAA (Modified from [42])	CGGAATACTTATTGTGTTAACTGCGC (Modified from [42])		265	2.5
BVAB3 (AY724741)	CCCTTGAACGATGTAGAGATACATAA [44]	ACATTTGGGGATTTGCTTCGCC (Modified from [42])		288	1.5
Finegoldia magna (D14149)	GACAACCTGCCTATGACAGTG (this study)	AGAAAGTCGCCTTCGCTACT (this study)		578	1.5
Megasphaera type 1 (AY738672)	GATGCCAACAGTATCCGTCCG [19, 42]	CCTCTCCGACACTCAAGTTCGA [19, 42]		208	2
Megasphaera type 2 (AY738697)	CAAGGTGGTAAATAGCCATCATGAG (Modified from [19])	TTCCTCTCCGACACTCAAGTCTTC (Modified from [19])		214	3.5
BVAB-TM7 (AY738690)	GAACTGCTTGGCTCGAGATTATC (Modified from [19])	TCTCTCCTTTCGGAGAAATTCTAGG (Modified from [19])		385	3.5
Mobiluncus curtisii (AJ318408)	TTCTCGCGAAAAAGGCACAG [19]	CTGGCCCATCTCTGGAACCA [19]		581	2
Mobiluncus mulieris (AJ576087)	GCTCGTAGGTGGTTCGTCGC (Modified from [19])	GCCACACCATCTCTGGCATG (Modified from [19])		452	1.5
Oligonucleotide sequences taken from published papers are in bold; strikethrough letters indicate the nucleotides deleted from the original sequence; underlined letters indicate the nucleotides added to the original sequence
