# Supplementary material for: Composition of the Vaginal Microbiota in Women of Reproductive Age – Sensitive and Specific Molecular Diagnosis of Bacterial Vaginosis Is Possible?
Source: PLoS One. 2013 Apr 9;8(4):e60670. doi: 10.1371/journal.pone.0060670 (PMC3621988; doi:10.1371/journal.pone.0060670)
Supplement: Table S2 — Detection rates and relative abundances of vaginal bacterial species/genera by 454 pyrosequencing in healthy control women (n = 79), intermediate cases (n = 11) and BV patients (n = 73). (XLS) [file pone.0060670.s002.xls]

## Sheet: Table S2
Table S2. Detection rates and relative abundances of vaginal bacterial species/genera by 454 pyrosequencing in healthy control women (n=79), intermediate cases (n=11) and BV patients (n=73)
	Detection rate, No (%)						Relative abundance, %
				P value (chi-square test)			Controls			Intermediate			BV			P value (Mann-Whitney U test)
	Control	Intermediate	BV	Control vs BV	Intermediate vs control	Intermediate vs BV	Range	Mean	Median	Range	Mean	Median	Range	Mean	Median	Control vs BV	Intermediate vs control	Intermediate vs BV
Gardnerella vaginalis	54 (68)	11 (100)	73 (100)	0.000	0.031	ND	0-83.0	7.2	0.2	1.5-77.9	30.5	26.3	0.5-98.4	29.1	25.8	0.000	0.000	0.942
Atopobium vaginae	20 (25)	7 (64)	72 (99)	0.000	0.015	0.001	0-26.4	0.6	0	0-7.8	1.5	0.1	0-28.8	7.1	5.8	0.000	0.003	0.000
Eggerthella	1 (1)	4 (36)	62 (85)	0.000	0.001	0.001	0-0.1	0.001	0	0-0.7	0.2	0	0-3.4	1.2	1.1	0.000	0.000	0.000
Prevotella	30 (38)	9 (82)	71 (97)	0.000	0.008	0.081	0-4.1	0.2	0	0-5.3	0.9	0.2	0-27.0	13.2	13.6	0.000	0.001	0.000
BVAB1	8 (10)	11 (100)	18 (25)	0.017	0.589	0.110	0-0.4	0.02	0	0	0	0	0-53.2	6.1	0	0.009	0.272	0.067
BVAB2	11 (14)	7 (64)	59 (81)	0.000	0.001	0.238	0-0.2	0.01	0	0-4.7	0.5	0.1	0-38.8	6.3	4.2	0.000	0.000	0.005
Finegoldia magna	20 (25)	4 (36)	5 (7)	0.002	0.475	0.015	0-2.1	0.1	0	0-0.5	0.1	0	0-1.6	0.1	0	0.003	0.569	0.006
Megasphaera type 1	15 (19)	6 (55)	66 (90)	0.000	0.009	0.002	0-15	0.2	0	0-19	4.2	0.001	0-28.7	9.8	8.7	0.000	0.004	0.012
Megasphaera type 2	0 (0)	2 (18)	3 (4)	0.108	0.014	0.126	0	0	0	0-0.6	0.001	0	0-2.9	0.1	0	0.070	0.000	0.084
Sneathia sanguinegens	10 (13)	4 (36)	55 (75)	0.000	0.065	0.014	0-7.2	0.1	0	0-1.5	0.2	0	0-27.0	4.3	1.9	0.000	0.035	0.001
Leptotrichia amnionii	8 (10)	5 (46)	56 (77)	0.000	0.002	0.030	0-7.3	0.1	0	0-25.8	2.4	0	0-47.3	6.8	1.4	0.000	0.001	0.007
BVAB-TM7	2 (3)	0 (0)	16 (22)	0.000	1.000	0.113	0-0.1	0.002	0	0	0	0	0-10.2	0.8	0	0.000	0.596	0.089
Mobiluncus curtisii/mulieris	2 (3)	1 (9)	18 (25)	0.000	0.327	0.442	0-0.1	0.002	0	0-0.1	0.01	0	0-6.8	0.2	0	0.000	0.259	0.215
Lactobacillus iners	69 (87)	11 (100)	65 (89)	0.746	0.604	0.589	0-99	38.1	19.5	0.1-96.0	43.9	53.8	0-46.6	6.6	1.9	0.001	0.839	0.008
Lactobacillus crispatus	65 (82)	4 (36)	25 (34)	0.000	0.003	1.000	0-99	43.2	38.4	0-7.0	1.2	0	0-9.7	0.3	0	0.000	0.000	0.667
Lactobacillus spp	79 (100)	11 (100)	70 (96)	0.108	ND	1.000	0.0005-100	86.7	97.7	6.9-97.9	51.2	53.9	0-46.6	7.1	2.1	0.000	0.000	0.000
ND, not determined (no statistics were computed because the frequency rates in the groups were the same)
