# Supplementary material for: Composition of the Vaginal Microbiota in Women of Reproductive Age – Sensitive and Specific Molecular Diagnosis of Bacterial Vaginosis Is Possible?
Source: PLoS One. 2013 Apr 9;8(4):e60670. doi: 10.1371/journal.pone.0060670 (PMC3621988; doi:10.1371/journal.pone.0060670)
Supplement: Table S3 — Detection rates and concentrations of vaginal bacterial species/genera by bacterium-specific real-time PCR in healthy control women (n = 79), intermediate cases (n = 11) and BV patients (n = 73). (XLS) [file pone.0060670.s003.xls]

## Sheet: Table S3
Table S3. Detection rates and concentrations of vaginal bacterial species/genera by specific real-time PCR in healthy control women (n=79), intermediate cases (n=11) and BV patients (n=73)
	Detection rate, No (%)						Concentration, copies/µl
				P value (chi-square test)			Control			Intermediate			BV			P value (Mann-Whitney U test)
	Control	Intermediate	BV	Control vs BV	Intermediate vs control	Intermediate vs BV	Range	Mean	Median	Range	Mean	Median	Range	Mean	Median	Control vs BV	Intermediate vs control	Intermediate vs BV
Gardnerella vaginalis	62 (78)	11 (100)	73 (100)	0.000	0.116	ND	0-1430250	41865.7	435	3700-1190755	287904.1	151980	595-6947970	1350085.6	757605	0.000	0.000	0.001
Atopobium vaginae	50 (63)	10 (91)	73 (100)	0.000	0.092	0.131	0-143836	2401.1	0.7	0-132440	23604.7	47	0.5-1955360	550446.8	455590	0.000	0.010	0.000
Eggerthella	17 (22)	7 (64)	67 (92)	0.000	0.007	0.023	0-750	22.2	0	0-14760	3084.6	119	0-1428940	108075.1	54360	0.000	0.000	0.000
Prevotella	49 (62)	9 (82)	70 (96)	0.000	0.316	0.126	0-4180	180.9	1	0-11555	1885.7	164	0-426215	76221.8	40410	0.000	0.003	0.000
BVAB1	15 (19)	2 (18)	25 (34)	0.033	1.000	0.490	0-195	6.1	0	0-20	3.2	0	0-28109950	2062057.8	0	0.008	0.957	0.240
BVAB2	17 (22)	6 (55)	66 (90)	0.000	0.019	0.002	0-490	7	0	0-44650	4611.6	1	0-1844780	343639	115880	0.000	0.006	0.000
BVAB3	2 (3)	1 (9)	20 (27)	0.000	0.327	0.277	0-8	0.2	0	0-160	14.5	0	0-76270	6828.2	0	0.000	0.243	0.145
Finegoldia magna	46 (58)	7 (64)	36 (49)	0.271	1.000	0.521	0-1130	56.7	1	0-220	48.4	4	0-3575	102.5	0	0.583	0.459	0.366
Megasphaera type 1	28 (35)	4 (36)	70 (96)	0.000	1.000	0.000	0-9475	158.2	0	0-150315	37711	0	0-2539495	336153.6	216355	0.000	0.540	0.000
Megasphaera type 2	1 (1)	2 (18)	7 (10)	0.029	0.038	0.335	0-7	0.1	0	0-4805	438.,1	0	0-3779575	52982.9	0	0.020	0.003	0.437
Sneathia sanguinegens	19 (24)	7 (64)	59 (81)	0.000	0.012	0.238	0-9999	130.7	0	0-3022	510.9	1	0-1948390	136161.8	29844	0.000	0.003	0.002
Leptotrichia amnionii	31 (39)	9 (82)	64 (88)	0.000	0.020	0.632	0-8949	119.7	0	0-62196	5746	1	0-481738	73817.2	12632	0.000	0.001	0.003
BVAB-TM7	2 (3)	0 (0)	17 (23)	0.000	1.000	0.110	0-32	0.7	0	0	0	0	0-11305660	204657.5	0	0.000	0.596	0.077
Mobiluncus curtisii	6 (8)	2 (18)	31 (43)	0.000	0.252	0.188	0-145	3.8	0	0-260	40.9	0	0-144075	3729	0	0.000	0.194	0.099
Mobiluncus mulieris	4 (5)	2 (18)	9 (12)	0.148	0.155	0.632	0-45	1.4	0	0-610	55.5	0	0-174100	4659.3	0	0.086	0.545	0.732
Lactobacillus iners	68 (86)	10 (91)	68 (93)	0.156	1.000	0.581	0-60240500	3261812.8	283265	0-10000000	2546739	1653350	0-10822600	1488042.8	351610	0.775	0.613	0.295
ND, not determined (no statistics were computed because the frequency rates in the groups were the same)
