# Supplementary material for: Composition of the Vaginal Microbiota in Women of Reproductive Age – Sensitive and Specific Molecular Diagnosis of Bacterial Vaginosis Is Possible?
Source: PLoS One. 2013 Apr 9;8(4):e60670. doi: 10.1371/journal.pone.0060670 (PMC3621988; doi:10.1371/journal.pone.0060670)
Supplement: Table S4 — Agreement between the presence of individual bacterial species/genus determined by 454 pyrosequencing and real-time PCR in vaginal samples. (XLS) [file pone.0060670.s004.xls]

## Sheet: Table S4
Table S4. Agreement between the presence of individual bacterial species/genus determined by 454 pyrosequencing and real-time PCR in vaginal samples
		PCR results
Microorganism	454 pyrosequencing results	Absent	Present	Kappa value (interpretation)
Lactobacillus iners	Absent	11	7	0.584 (fair to good)
	Present	6	139
Gardnerella vaginalis	Absent	13	12	0.565 (fair to good)
	Present	4	134
Atopobium vaginae	Absent	21	43	0.262 (poor)
	Present	9	90
Eggerthella	Absent	71	25	0.687 (fair to good)
	Present	1	66
Prevotella	Absent	28	25	0.509 (fair to good)
	Present	7	103
BVAB1	Absent	112	25	0.377 (poor)
	Present	9	17
BVAB2	Absent	61	25	0.536 (fair to good)
	Present	13	64
Finegoldia magna	Absent	74	60	0.305 (poor)
	Present	0	29
Megasphaera type 1	Absent	48	28	0.488 (fair to good)
	Present	13	74
Megasphaera type 2	Absent	152	6	0.513 (fair to good)
	Present	1	4
Sneathia sanguinegens	Absent	71	23	0.634 (fair to good)
	Present	7	62
Leptotrichia amnionii	Absent	52*	39	0.484 (fair to good)
	Present	4	65
BVAB-TM7	Absent	140	5	0.726 (fair to good)
	Present	4	14
Mobiluncus curtisii/mulieris	Absent	109	33	0.413 (fair to good)
	Present	2	19
*Three samples were inhibited in the L. amnionii PCR
