# Supplementary material for: Composition of the Vaginal Microbiota in Women of Reproductive Age – Sensitive and Specific Molecular Diagnosis of Bacterial Vaginosis Is Possible?
Source: PLoS One. 2013 Apr 9;8(4):e60670. doi: 10.1371/journal.pone.0060670 (PMC3621988; doi:10.1371/journal.pone.0060670)
Supplement: Table S5 — Diagnostic characteristics of detecting vaginal bacteria for BV prediction. (XLS) [file pone.0060670.s005.xls]

## Sheet: Table S5
Table S5. Diagnostic characteristics of detecting vaginal bacteria for BV prediction
			Quantitative detection
	Qualitative detection*		Bacterial load by qPCR				Relative abundance by 454 pyrosequencing
Bacterial species	Sensitivity, %	Specificity, %	Optimal hreshold,** copies/μl	Sensitivity, %	Specificity, %	ROC AUC	Optimal threshold,** %	Sensitivity, %	Specificity, %	ROC AUC
Gardnerella vaginalis	100	22	≥120310	88	95	0.96	≥6.2	97	78	0.89
Atopobium vaginae	100	37	≥7930	96	97	0.99	≥0.7	96	97	0.97
Eggerthella	93	78	≥105	90	97	0.96	≥0.1	85	100	0.92
Prevotella	96	38	≥560	89	94	0.94	≥0.8	92	94	0.97
BVAB1	34	81	≥5	33	90	0.59	≥2.9	19	100	0.58
BVAB2	90	78	≥20	86	99	0.93	≥0.1	74	97	0.88
BVAB3	27	97	≥690	27	100	0.63	ND	ND	ND	ND
Finegoldia magna	49	42	≥3	45	59	0.48	≥0.2	7	84	0.45
Megasphaera type 1	96	65	≥17405	88	100	0.96	≥0.4	90	97	0.93
Megasphaera type 2	10	99	≥25	10	100	0.54	≥1.1	4	100	0.52
Sneathia sanguinegens	81	76	≥1207	73	99	0.86	≥0.3	70	97	0.85
Leptotrichia amnionii	88	59	≥126	78	99	0.89	≥0.2	75	99	0.86
BVAB-TM7	23	97	≥6	23	97	0.61	≥0.1	22	97	0.59
Mobiluncus curtisii	43	92	≥15	41	96	0.69	≥0.05***	25	97	0.61
Mobiluncus mulieris	12	95	≥70	11	100	0.54
Lactobacillus iners****	7	86	≤2261645	84	33	0.51	≤35	99	46	0.65
Lactobacillus crispatus****	66	82	ND	ND	ND	ND	≤0.3	96	70	0.86
Lactobacillus spp.****	4	100	ND	ND	ND	ND	≤47	100	94	0.97
ROC AUC, receiver operating characteristic area under the curve
ND, not determined
* Presence of bacteria as determined by targeted real-time PCR (all except for Lactobacillus spp. and L. crispatus) or 454 pyrosequencing (Lactobacillus and L. crispatus)
** Calculated using ROC curve analysis
*** 454 pyrosequencing did not differentiate between M. curtisii and M. mulieris
**** Lactobacillus species were considered as negative BV predictors
