# Supplementary material for: Composition of the Vaginal Microbiota in Women of Reproductive Age – Sensitive and Specific Molecular Diagnosis of Bacterial Vaginosis Is Possible?
Source: PLoS One. 2013 Apr 9;8(4):e60670. doi: 10.1371/journal.pone.0060670 (PMC3621988; doi:10.1371/journal.pone.0060670)
Supplement: Table S6 — Diagnostic characteristics of detecting combinations of Gardnerella vaginalis , Atopobium vaginae and Lactobacillus for BV prediction. (XLS) [file pone.0060670.s006.xls]

## Sheet: Table S6
Table S6. Diagnostic characteristics of detecting combinations of Gardnerella vaginalis, Atopobium vaginae and Lactobacillus for BV prediction
Combination of bacteria (optimal thresholds*)	Sensitivity, %	Specificity,%
Gardnerella vaginalis (≥120310 copies/µl) and Atopobium vaginae (≥7930 copies/µl)	85	99
G. vaginalis (≥6.2%) and A. vaginae (≥0.7%)	93	97
Either G. vaginalis (≥120310 copies/µl) or A. vaginae (≥7930 copies/µl)	97	94
Either G. vaginalis (≥6.2%) or A. vaginae (≥0.7%)	100	78
Lactobacillus spp (≤47) and G. vaginalis (≥120310 copies/µl)	88	96
Lactobacillus spp (≤47) and G. vaginalis (≥6.2%)	97	95
Lactobacillus spp (≤47) and A. vaginae (≥7930 copies/µl)	95	97
Lactobacillus spp (≤47) and A. vaginae (≥0.7%)	92	97
Lactobacillus spp (≤47) and either G. vaginalis (≥120310 copies/µl) or A. vaginae (≥7930 copies/µl)	97	96
Lactobacillus spp (≤47) and either G. vaginalis (≥6.2%) or A. vaginae (≥0.7%)	100	95
*Calculated using receiver operating characteristic (ROC) curve analysis
